# Supplementary material for: Simulating human behavioral changes in livestock production systems during an epidemic: The case of the US beef cattle industry
Source: PLoS One. 2021 Jun 24;16(6):e0253498. doi: 10.1371/journal.pone.0253498 (PMC8224970; doi:10.1371/journal.pone.0253498)
Supplement: S1 Data — (ZIP) [file pone.0253498.s001.zip]

Archive with 13 entries (12 files):
- Data/
- Data/test1_cattAgentsRemoved.mat
- Data/test1_cumInfectFarm.mat
- Data/test1_nInfectPacker.mat
- Data/test1_packerOperationTime.mat
- Data/test2_cattAgentsRemoved.mat
- Data/test2_cumInfectFarm.mat
- Data/test2_nInfectPacker.mat
- Data/test2_packerOperationTime.mat
- Data/test3_cattAgentsRemoved.mat
- Data/test3_cumInfectFarm.mat
- Data/test3_nInfectPacker.mat
- Data/test3_packerOperationTime.mat
